# Supplementary material for: Improving Both the Thermostability and Catalytic Efficiency of Phospholipase D from Moritella sp. JT01 through Disulfide Bond Engineering Strategy
Source: Int J Mol Sci. 2022 Sep 26;23(19):11319. doi: 10.3390/ijms231911319 (PMC9570233; doi:10.3390/ijms231911319)
Supplement: Supplementary file 1 [file ijms-23-11319-s001.zip]

Archive with 1 entries (1 files):
- ijms-1889854-supplementary.pdf
